# Supplementary material for: Achievement of Room Temperature Superelasticity in Ti-Mo-Al Alloy System via Manipulation of ω Phase Stability
Source: Materials (Basel). 2022 Jan 23;15(3):861. doi: 10.3390/ma15030861 (PMC8836841; doi:10.3390/ma15030861)
Supplement: Supplementary file 1 [file materials-15-00861-s001.zip]

Archive with 1 entries (1 files):
- materials-1563857-supplementary.pdf
